# Supplementary material for: Network Medicine Approach for Analysis of Alzheimer’s Disease Gene Expression Data
Source: Int J Mol Sci. 2020 Jan 3;21(1):332. doi: 10.3390/ijms21010332 (PMC6981840; doi:10.3390/ijms21010332)
Supplement: Supplementary file 1 [file ijms-21-00332-s001.zip]

Archive with 10 entries (7 files):
- Supplementary Files/
- Supplementary Files/Pearsons Positive DyNet.cys
- __MACOSX/
- __MACOSX/Supplementary Files/
- __MACOSX/Supplementary Files/._Pearsons Positive DyNet.cys
- Supplementary Files/Pearsons Network.cys
- Supplementary Files/Pearsons Diffany.cys
- __MACOSX/Supplementary Files/._Pearsons Diffany.cys
- Supplementary Files/Pearsons Negative DyNet.cys
- __MACOSX/Supplementary Files/._Pearsons Negative DyNet.cys
